# Supplementary material for: Trends in the Burden of Headache Disorders in Europe, 1990–2021: A Systematic Analysis from the Global Burden of Disease Study 2021
Source: J Clin Med. 2025 Oct 1;14(19):6966. doi: 10.3390/jcm14196966 (PMC12525519; doi:10.3390/jcm14196966)
Supplement: Supplementary file 1 [file jcm-14-06966-s001.zip]

Archive with 1 entries (1 files):
- jcm-3810907-supplementary.pdf
